# Supplementary material for: Persistent Salmonella enterica serovar Typhi sub-populations within host interrogated by whole genome sequencing and metagenomics
Source: PLoS One. 2023 Aug 23;18(8):e0289070. doi: 10.1371/journal.pone.0289070 (PMC10446203; doi:10.1371/journal.pone.0289070)
Supplement: S1 Table — (XLSX) [file pone.0289070.s001.xlsx]

## Sheet: S1 Table
S1 Table. Antigenic structure, sequencing and assembly statistics of the seven isolates and metageome used in this study.
	CIDM-STyphi-A01	CIDM-STyphi-B01	CIDM-STyphi-B02	CIDM-STyphi-B03	CIDM-STyphi-B04	CIDM-STyphi-B05	CIDM-STyphi-B06	CIDM-STyphi-BMG
Antigenic structure	9,12,Vi:d:-	rough,Vi:d:-	9,12,Vi:d:-	9,12,Vi:d:-	9,12,Vi:d:-	9,12,Vi:d:-	9,12,Vi:d:-	Not tested
SRA Accession	SRR23648308	SRR23648307	SRR23648306	SRR23648305	SRR23648304	SRR23648303	SRR23648302	SRR23677015
Genbank assembly accession	JARFLU000000000	JARFLV000000000	JARFLW000000000	JARFLX000000000	JARFLY000000000	JARFLZ000000000	JARFMA000000000	JASJON000000000
Number of reads	1742392	1865868	1203076	2966672	3238312	2716294	2904238	6,684,528b
Cumulative read length	251261623	268803316	174843265	437345251	477154255	400181011	427061806	942453312
Mean read depth over reference genome 129-0238-Ma	52.35 x	55.91 x	36.43 x	90.88 x	99.13 x	83.21 x	88.87 x	195.45 x
Coverage across reference genome 129-0238-M	0.9997	0.9922	0.9997	0.9997	0.9997	0.9997	0.9997	0.9997
Percentage of reads classifed as S. enterica	0.9796	0.977	0.9809	0.9804	0.9803	0.9812	0.9811	99.8 %b
Number of contigs (> 300 bases)	91	93	81	80	80	78	75	101
Assembly length (bases)	4720812	4686206	4721781	4722620	4722052	4723529	4722683	4762842
Assembly N50	97881	110674	129329	125234	143307	144688	153670	89448
Number of contigs classified as S. enterica	90	92	80	79	79	77	74	98
MLST Sequence type	ST1	ST1	ST1	ST1	ST1	ST1	ST1	ST1
GenoTyphi lineage	4.3.1.1	4.3.1.1	4.3.1.1	4.3.1.1	4.3.1.1	4.3.1.1	4.3.1.1	4.3.1.1
AMR markers predicted from GenoTyphi	GyrA:S83F	GyrA:S83F	GyrA:S83F	GyrA:S83F	GyrA:S83F	GyrA:S83F	GyrA:S83F	GyrA:S83F
aParameters for mapping over the reference genome allowed for ambigious mapping
bDetermined from filtered metagenomic reads
