# Supplementary material for: Persistent Salmonella enterica serovar Typhi sub-populations within host interrogated by whole genome sequencing and metagenomics
Source: PLoS One. 2023 Aug 23;18(8):e0289070. doi: 10.1371/journal.pone.0289070 (PMC10446203; doi:10.1371/journal.pone.0289070)
Supplement: S2 Table — (XLSX) [file pone.0289070.s002.xlsx]

## Sheet: Table S2
S2 Table. Coverage across virulence genes detected in the isolates and metagenome when screened against VFDB.
	acrB	allB	bcfA	bcfB	bcfC	bcfD	bcfE	bcfF	bcfG	cdtB	csgA	csgB	csgC	csgD	csgE	csgF	csgG	entB	fepC	fepG	fimC	fimD	fimF	fimH	fimI	gnd	invA	invB	invC	invE	invF	invG	invH	invI	invJ	mgtB	mgtC	mig-14	misL	ompA	orgA	orgB	orgC	pipB	pipB2	prgH	prgI	prgJ	prgK
CIDM-STyphi-A01	99.4	99.93	100	100	100	100	100	100	100	100	100	100	100	100	100	100	100	99.18	96.45	91.54	100	100	100	100	100	100	100	100	100	100	100	100	100	100	100	100	100	100	100	100	100	100	100	100	100	100	100	100	100
CIDM-STyphi-B01	99.4	99.93	100	100	100	100	100	100	100	100	100	100	100	100	100	100	94.6	99.18	96.45	91.54	100	100	100	100	100	100	100	100	100	100	100	100	100	100	100	100	100	100	100	100	100	100	100	100	100	100	100	100	100
CIDM-STyphi-B02	99.4	99.93	100	100	100	100	100	100	100	100	100	100	100	100	100	100	100	99.18	96.45	91.54	100	100	100	100	100	100	100	100	100	100	100	100	100	100	100	100	100	100	100	100	100	100	100	100	100	100	100	100	100
CIDM-STyphi-B03	99.4	99.93	100	100	100	100	100	100	100	100	100	100	100	100	100	100	100	99.18	96.45	91.54	100	100	100	100	100	100	100	100	100	100	100	100	100	100	100	100	100	100	100	100	100	100	100	100	100	100	100	100	100
CIDM-STyphi-B04	99.4	99.93	100	100	100	100	100	100	100	100	100	100	100	100	100	100	100	99.18	96.45	91.54	100	100	100	100	100	100	100	100	100	100	100	100	100	100	100	100	100	100	100	100	100	100	100	100	100	100	100	100	100
CIDM-STyphi-B05	99.4	99.93	100	100	100	100	100	100	100	100	100	100	100	100	100	100	94.6	99.18	96.45	91.54	100	100	100	100	100	100	100	100	100	100	100	100	100	100	100	100	100	100	100	100	100	100	100	100	100	100	100	100	100
CIDM-STyphi-B06	99.4	99.93	100	100	100	100	100	100	100	100	100	100	100	100	100	100	94.6	99.18	96.45	91.54	100	100	100	100	100	100	100	100	100	100	100	100	100	100	100	100	100	100	100	100	100	100	100	100	100	100	100	100	100
CIDM-STyphi-BMG	99.4	99.93	100	100	100	100	100	100	100	100	100	100	100	100	100	100	94.6	99.18	96.45	91.54	100	100	100	100	100	100	100	100	100	100	100	100	100	100	100	100	100	100	100	100	100	100	100	100	100	100	100	100	100
[truncated: 65 more columns]
