# Supplementary material for: Persistent Salmonella enterica serovar Typhi sub-populations within host interrogated by whole genome sequencing and metagenomics
Source: PLoS One. 2023 Aug 23;18(8):e0289070. doi: 10.1371/journal.pone.0289070 (PMC10446203; doi:10.1371/journal.pone.0289070)
Supplement: S3 Table — (XLSX) [file pone.0289070.s003.xlsx]

## Sheet: Table S3
S3 Table. SNP distance Matrix of the seven isolates used in this study.
	CIDM-STyphi-A01	CIDM-STyphi-B01	CIDM-STyphi-B02	CIDM-STyphi-B03	CIDM-STyphi-B04	CIDM-STyphi-B05	CIDM-STyphi-B06
CIDM-STyphi-A01	0	9	0	9	9	8	8
CIDM-STyphi-B01	9	0	9	8	8	1	1
CIDM-STyphi-B02	0	9	0	9	9	8	8
CIDM-STyphi-B03	9	8	9	0	0	7	7
CIDM-STyphi-B04	9	8	9	0	0	7	7
CIDM-STyphi-B05	8	1	8	7	7	0	0
CIDM-STyphi-B06	8	1	8	7	7	0	0
