# Supplementary material for: Persistent Salmonella enterica serovar Typhi sub-populations within host interrogated by whole genome sequencing and metagenomics
Source: PLoS One. 2023 Aug 23;18(8):e0289070. doi: 10.1371/journal.pone.0289070 (PMC10446203; doi:10.1371/journal.pone.0289070)
Supplement: S4 Table — (XLSX) [file pone.0289070.s004.xlsx]

## Sheet: S4 Table
S4 Table. Missing genes of the rfb cluster in CIDM-Styphi-B01 relative to genomic locations in 129-0238-M.
Gene name	Gene product	Position in 129-0238-M
		Start	Stop	Strand
-	hypothetical protein	4222605	4223447	+
-	hypothetical protein	4223460	4224206	+
-	hypothetical protein	4224222	4224776	+
gmd	GDP-mannose 4,6-dehydratase	4224800	4225921	+
fcl	GDP-L-fucose synthase	4225924	4226889	+
gmm	GDP-mannose mannosyl hydrolase	4226892	4227365	+
-	hypothetical protein	4227362	4228585	+
manC1	Mannose-1-phosphate guanylyltransferase 1	4228588	4230024	+
algC	Phosphomannomutase/phosphoglucomutase	4230135	4231505	+
wcaJ	UDP-glucose:undecaprenyl-phosphate glucose-1-phosphate transferase	4231559	4232953	+
wzxC	Lipopolysaccharide biosynthesis protein WzxC	4233055	4234533	+
-	hypothetical protein	4234555	4234959	+
-	hypothetical protein	4235123	4235833	+
gtfA	UDP-N-acetylglucosamine--peptide N-acetylglucosaminyltransferase GtfA subunit	4235830	4237050	+
-	hypothetical protein	4237061	4238464	+
galF	UTP--glucose-1-phosphate uridylyltransferase	4238642	4239535	+
rfbB	dTDP-glucose 4,6-dehydratase	4239912	4240997	+
rfbD_2	dTDP-4-dehydrorhamnose reductase	4240997	4241896	+
rmlA	Glucose-1-phosphate thymidylyltransferase	4241944	4242822	+
rfbC	dTDP-4-dehydrorhamnose 3,5-epimerase	4242826	4243374	+
ascD	CDP-6-deoxy-L-threo-D-glycero-4-hexulose-3- dehydrase reductase	4243380	4244354	+
rfbF	Glucose-1-phosphate cytidylyltransferase	4244370	4245143	+
rfbG	CDP-glucose 4,6-dehydratase	4245148	4246227	+
spnQ	dTDP-4-dehydro-2,6-dideoxy-D-glucose 3-dehydratase	4246254	4247567	+
rfbJ	CDP-abequose synthase	4247617	4248441	+
rfbE	CDP-paratose 2-epimerase	4248438	4249454	+
-	hypothetical protein	4249540	4250823	+
rfbV	Abequosyltransferase RfbV	4250825	4251826	+
mshA_2	D-inositol-3-phosphate glycosyltransferase	4252401	4253462	+
-	hypothetical protein	4253463	4254407	+
rfbM	Mannose-1-phosphate guanylyltransferase RfbM	4254408	4255847	+
glmM_2	Phosphoglucosamine mutase	4255834	4257267	+
-	hypothetical protein	4257339	4258769	+
