# Supplementary material for: Persistent Salmonella enterica serovar Typhi sub-populations within host interrogated by whole genome sequencing and metagenomics
Source: PLoS One. 2023 Aug 23;18(8):e0289070. doi: 10.1371/journal.pone.0289070 (PMC10446203; doi:10.1371/journal.pone.0289070)
Supplement: S5 Table — (XLSX) [file pone.0289070.s005.xlsx]

## Sheet: S5 Table
S5 Table. Inferred insertion site of IS10R based on analogous positions in 129-0238-M.
Position in 129-0238-Ma	Sequence of direct repeat (5'-3')b	Genomic feature	Gene product (if applcable)	CIDM-Styphi-A01		CIDM-Styphi-B02		CIDM-Styphi-B03		CIDM-Styphi-B04		CIDM-Styphi-B01		CIDM-Styphi-B05		CIDM-Styphi-B06
				Manual	ISmapper	Manual	ISmapper	Manual	ISmapper	Manual	ISmapper	Manual	ISmapper	Manual	ISmapper	Manual	ISmapper
119318	ggcaaagcc	Coding sequence	Formate dehydrogenase, nitrate-inducible, major subunit	.	.	.	.	.	.	.	.	+	+	.	.	.	.
202312	tgctccgta	Coding sequence	Universal stress protein F	.	.	.	.	.	.	.	.	.	.	+	+	.	+
214590	agctctatg	Coding sequence	Hypothetical protein	.	.	.	.	+	+	+	+	.	.	.	.	.	.
224661	tgttaagca	Coding sequence	Hypothetical protein	.	.	.	.	+	+	+	+	.	.	.	.	.	.
429638	agttaagca	Coding sequence	Curli production assembly/transport component CsgG	.	.	.	.	.	.	.	.	+	+	+	+	+	+
515733	agcacagtg	Intergenic region	-	.	.	.	.	.	.	.	.	+	+	.	.	.	.
526323	ggttaagca	Coding sequence	Hypothetical protein	+	+	+	+	.	.	.	.	.	.	.	.	.	.
551998	tgctttacc	Coding sequence	Hypothetical protein	.	.	.	.	.	.	.	.	+	+	.	.	+	+
886718	tgcgtagca	Coding sequence	putative HTH-type transcriptional regulator YbdO	.	.	.	.	.	.	.	.	.	.	+	+	.	+
979418	ggccatgtg	Coding sequence	Carbamate kinase	.	.	.	.	.	.	.	.	+	+	.	.	.	.
1018318	cgcaatgcg	Intergenic region	-	+	+	+	+	+	+	+	+	+	+	+	+	+	+
1049182	ggccagact	Intergenic region	-	+	+	+	+	+	+	+	+	+	+	+	+	+	+
1168275	agctaagtg	Intergenic region	-	.	.	.	.	+	+	+	+	.	.	.	.	.	.
1220192	cgctgggcc	Coding sequence	Hypothetical protein	+	+	+	+	.	.	.	.	.	.	.	.	.	.
1225608	tgcttcgca	Intergenic region	-	.	.	.	.	+	+	+	+	.	.	.	.	.	.
1384876	tgccaaacc	Intergenic region	-	.	.	.	.	.	.	.	.	.	.	.	.	+	+
1479162	N/A	Intergenic region	-	.	.	.	.	.	+	.	.	.	.	.	.	.	.
1511814	tggttagtt	Coding sequence	Nucleoside triphosphate pyrophosphohydrolase	.	.	.	.	+	+	+	+	.	.	.	.	.	.
1615266	tatcaagca	Coding sequence	tRNA(fMet)-specific endonuclease VapC	+	+	+	+	+	+	+	+	+	+	+	+	+	+
1753060	aactcagtg	Coding sequence	Hypothetical protein	+	+	+	+	.	.	.	.	.	.	.	.	.	.
1842900	ggcatagcc	Coding sequence	D-tagatose-1,6-bisphosphate aldolase subunit GatY	.	.	.	.	+	+	+	+	.	.	.	.	.	.
1930273	cactctgca	Coding sequence	Cell division protein ZapE	.	.	.	.	+	+	+	+	.	.	.	.	.	.
1934970	tactacgca	Coding sequence	2-(5''-triphosphoribosyl)-3'-dephosphocoenzyme-A synthase	+	+	+	+	.	.	.	.	.	.	.	.	.	.
2049238	taccgcgct	Coding sequence	Hypothetical protein	+	+	+	+	+	+	+	+	+	+	+	+	+	+
2307336	tattaaaca	Coding sequence	Hypothetical protein	.	.	.	.	.	.	.	.	+	+	+	+	+	+
2359982	cgtttagca	Coding sequence	putative inner membrane transporter YicL	.	.	.	.	.	.	.	.	.	.	+	+	.	+
2444973	ccgtaagta	Coding sequence	Hypothetical protein	.	.	.	.	.	.	.	.	.	.	.	.	+	+
3076746	ggctgagta	Intergenic region	-	.	.	.	.	.	.	.	.	+	+	.	.	.	.
3179554	cgcacagca	Coding sequence	Inner membrane protein YtfF	.	.	.	.	+	+	+	+	.	.	.	.	.	.
3279293	ggctgcgta	Coding sequence	Hypothetical protein	.	.	.	.	.	.	.	.	.	.	+	+	.	+
3320645	gacgtagca	Coding sequence	Phosphoglycerol transferase I	.	.	.	.	.	.	.	.	+	+	.	.	.	.
3739382	cgcttaata	Intergenic region	-	.	.	.	.	+	+	+	+	.	.	.	.	.	.
3828855	tgcaaagtt	Coding sequence	Putative D-alanyl-D-alanine carboxypeptidase	.	.	.	.	+	+	+	+	.	.	.	.	.	.
3888050	cgctctgcg	Coding sequence	putative cyclic di-GMP phosphodiesterase PdeA	.	.	.	.	.	.	.	.	.	.	+	+	.	+
4166977	tgctcttta	Coding sequence	Outer membrane usher protein YehB	.	.	.	.	.	.	.	.	.	.	+	+	.	+
4222633	cgcaaatta	Coding sequence	Hypothetical protein	.	.	.	.	.	.	.	.	Breakpoint 01	.	.	.	.	.
4239798	tgcactgcg	Intergenic region	-	.	.	.	.	.	.	.	.	.	.	+	+	.	+
4242946	aactttacg	Coding sequence	dTDP-4-dehydrorhamnose 3,5-epimerase RrbC	.	.	.	.	+	+	+	+	.	.	.	.	.	.
4258608	ggcatgaca	Coding sequence	Hypothetical protein	.	.	.	.	.	.	.	.	Breakpoint 02	.	+	+	+	+
4331248	tacttagta	Coding sequence	Hypothetical protein	+	+	+	+	+	+	+	+	+	+	+	+	+	+
4394286	gacgaatca	Intergenic region	-	.	.	.	.	.	.	+	+	.	.	.	.	.	.
4577899	tgcgtcgcc	Coding sequence	Hypothetical protein	+	+	+	+	+	+	+	+	+	+	+	+	+	+
4673284	ggccaggtc	Coding sequence	Putative transport protein YdiK	.	.	.	.	.	.	.	.	.	.	+	+	.	+
4691311	tgtaaagca	Coding sequence	Hypothetical protein	.	.	.	.	.	.	.	.	.	.	.	.	+	+
aPosition listed here are derived from manual inference of IS10R insertion sites
bDirect repeats are listed as N/A if insertion was only predicted by ISMapper
