# Supplementary material for: Persistent Salmonella enterica serovar Typhi sub-populations within host interrogated by whole genome sequencing and metagenomics
Source: PLoS One. 2023 Aug 23;18(8):e0289070. doi: 10.1371/journal.pone.0289070 (PMC10446203; doi:10.1371/journal.pone.0289070)
Supplement: S6 Table — (XLSX) [file pone.0289070.s006.xlsx]

## Sheet: S6 Table
S6 Table. Sub-consensus variation from CIDM-STyphi-BMG identified from mapping of reads onto 129-0238-M and the detection of variation in the sequencing data of the seven isolatesa
				CIDM-Styphi-BMG		CIDM-Styphi-A01		CIDM-Styphi-B01		CIDM-Styphi-B02		CIDM-Styphi-B03		CIDM-Styphi-B04		CIDM-Styphi-B05		CIDM-Styphi-B06
Position in 129-0238-M	Refernce nucleobase	Sub-consensus nucleobase	Annotationb	Depth	Percentage mixed	Depth	Percentage mixed	Depth	Percentage mixed	Depth	Percentage mixed	Depth	Percentage mixed	Depth	Percentage mixed	Depth	Percentage mixed	Depth	Percentage mixed
201173	C	C	IS200F (transposase)	618	78.1553	260	82.3077	285	79.6491	165	78.7879	327	77.37	358	82.1229	349	77.3639	396	78.2828
	C	T		618	21.6828	260	17.6923	285	20.3509	165	21.2121	327	22.63	358	17.8771	349	22.6361	396	21.4646
389905	A	A	IS200F (transposase)	123	36.5854	66	56.0606	81	58.0247	44	47.7273	110	39.0909	107	46.729	99	41.4141	119	43.6975
	A	G		123	63.4146	66	43.9394	81	41.9753	44	52.2727	110	60.9091	107	53.271	99	58.5859	119	56.3025
678248	G	G	D-alanyl-D-alanine carboxypeptidase DacC	179	24.0223	47	100	52	100	27	100	87	100	96	100	63	0	98	70.4082
	G	A		179	75.9777	47	0	52	0	27	0	87	0	96	0	63	98.4127	98	29.5918
774621	T	T	Intergenic region; between two tRNAs	346	57.2254	76	69.7368	118	69.4915	39	71.7949	138	52.8986	146	59.589	102	61.7647	107	63.5514
	T	A		346	42.7746	76	30.2632	118	30.5085	39	28.2051	138	47.1014	146	40.411	102	38.2353	107	36.4486
774634	A	A	Intergenic region; between two tRNAs	326	59.2025	65	81.5385	108	74.0741	38	73.6842	125	54.4	132	62.1212	97	69.0722	89	76.4045
	A	G		326	40.7975	65	18.4615	108	25.9259	38	26.3158	125	45.6	132	37.8788	97	30.9278	89	23.5955
774636	A	A	Intergenic region; between two tRNAs	329	58.9666	64	82.8125	108	74.0741	38	73.6842	125	54.4	134	63.4328	97	70.1031	85	81.1765
	A	C		329	41.0334	64	17.1875	108	25.9259	38	26.3158	125	45.6	134	36.5672	97	29.8969	85	18.8235
774642	A	A	Intergenic region; between two tRNAs	335	60	64	84.375	109	74.3119	40	75	129	56.5891	135	63.7037	95	71.5789	81	80.2469
	A	G		335	39.7015	64	15.625	109	25.6881	40	25	129	43.4109	135	36.2963	95	28.4211	81	19.7531
774679	T	T	Intergenic region; between two tRNAs	317	79.4953	42	90.4762	69	98.5507	39	97.4359	93	83.871	95	92.6316	79	98.7342	76	94.7368
	T	A		317	19.8738	42	9.52381	69	1.44928	39	2.5641	93	16.129	95	5.26316	79	1.26582	76	5.26316
774683	G	G	tRNAs-Lys	327	72.7829	35	85.7143	65	95.3846	34	94.1176	85	77.6471	86	91.8605	74	97.2973	71	92.9577
	G	A		327	23.5474	35	14.2857	65	3.07692	34	2.94118	85	22.3529	86	8.13953	74	2.7027	71	7.04225
1060727	C	C	IS200F (transposase)	152	40.1316	59	57.6271	49	59.1837	40	42.5	92	39.1304	120	60	97	41.2371	87	49.4253
	C	T		152	59.8684	59	42.3729	49	40.8163	40	57.5	92	59.7826	120	40	97	58.7629	87	50.5747
1386158	T	T	Intergenic region; upstream of tRNA-Arg	200	88.5	37	97.2973	42	100	37	100	100	96	76	90.7895	83	100	80	95
	T	A		200	11.5	37	2.7027	42	0	37	0	100	4	76	9.21053	83	0	80	5
1655419	A	A	IS200F (transposase)	137	36.4964	71	43.662	90	55.5556	46	56.5217	130	37.6923	132	20.4545	103	30.0971	114	40.3509
	A	G		137	63.5036	71	56.338	90	44.4444	46	43.4783	130	62.3077	132	79.5455	103	69.9029	114	59.6491
1662704	T	T	IS200F (non-coding region)	146	76.0274	40	100	37	100	37	100	67	14.9254	95	13.6842	62	100	46	100
	T	A		146	23.9726	40	0	37	0	37	0	67	85.0746	95	86.3158	62	0	46	0
1834821	G	G	Integenic region	114	87.7193	14	92.8571	18	100	7	71.4286	32	87.5	40	97.5	36	97.2222	37	91.8919
	G	T		114	12.2807	14	7.14286	18	0	7	28.5714	32	9.375	40	2.5	36	2.77778	37	5.40541
2276723	T	T	Autotransporter adhesin SadA	251	80.4781	77	94.8052	79	94.9367	50	92	97	89.6907	117	96.5812	107	95.3271	103	94.1748
	T	C		251	12.749	77	1.2987	79	1.26582	50	2	97	4.12371	117	0.854701	107	0	103	0
2276735	T	T	Autotransporter adhesin SadA	239	88.7029	75	98.6667	77	97.4026	46	97.8261	96	95.8333	119	99.1597	103	99.0291	106	98.1132
	T	A		239	11.2971	75	1.33333	77	2.5974	46	2.17391	96	4.16667	119	0.840336	103	0.970874	106	1.88679
2703503	T	T	Hypothetical protein, prophage associated	345	70.7246	99	52.5253	101	56.4356	56	67.8571	146	58.9041	160	62.5	170	62.3529	200	59
	T	C		345	29.2754	99	47.4747	101	43.5644	56	32.1429	146	41.0959	160	37.5	170	37.6471	200	41
2703509	G	G	Hypothetical protein, prophage associated	325	73.2308	87	59.7701	95	55.7895	55	69.0909	140	61.4286	152	65.7895	163	63.8037	188	60.6383
	G	C		325	26.7692	87	40.2299	95	44.2105	55	30.9091	140	37.8571	152	34.2105	163	36.1963	188	39.3617
2703518	A	A	Hypothetical protein, prophage associated	285	77.8947	79	62.0253	85	63.5294	49	71.4286	131	66.4122	139	69.0647	154	66.2338	176	61.3636
	A	C		285	22.1053	79	37.9747	85	36.4706	49	28.5714	131	33.5878	139	30.9353	154	33.7662	176	38.0682
2703521	C	C	Hypothetical protein, prophage associated	298	78.8591	81	62.963	88	64.7727	48	70.8333	129	67.4419	139	69.7842	155	66.4516	175	62.2857
	C	T		298	21.1409	81	37.037	88	35.2273	48	29.1667	129	32.5581	139	30.2158	155	33.5484	175	37.7143
2703530	T	T	Hypothetical protein, prophage associated	283	84.0989	76	68.4211	88	71.5909	48	72.9167	126	73.8095	130	73.0769	152	70.3947	155	69.0323
	T	C		283	15.9011	76	31.5789	88	28.4091	48	27.0833	126	26.1905	130	26.9231	152	29.6053	155	30.9677
2703533	C	C	Hypothetical protein, prophage associated	276	83.6957	76	68.4211	87	72.4138	44	75	124	75	124	74.1935	149	71.1409	156	69.8718
	C	G		276	16.3043	76	31.5789	87	27.5862	44	25	124	25	124	25.8065	149	28.8591	156	30.1282
2703540	A	A	Hypothetical protein, prophage associated	271	83.7638	78	70.5128	84	75	46	73.913	125	75.2	131	76.3359	151	72.1854	154	71.4286
	A	G		271	16.2362	78	29.4872	84	25	46	23.913	125	24.8	131	23.6641	151	27.8146	154	28.5714
3436326	A	A	Oxaloacetate decarboxylase beta chain	201	30.8458	42	28.5714	50	34	30	20	96	35.4167	92	26.087	66	24.2424	76	30.2632
	A	G		201	69.1542	42	71.4286	50	66	30	80	96	64.5833	92	73.913	66	75.7576	76	69.7368
3643735	G	G	IS200F (transposase)	97	32.9897	57	87.7193	64	73.4375	18	61.1111	82	56.0976	107	55.1402	89	59.5506	97	61.8557
	G	A		97	67.0103	57	12.2807	64	26.5625	18	38.8889	82	43.9024	107	44.8598	89	40.4494	97	38.1443
3652877	C	C	IS200F (transposase)	81	34.5679	61	85.2459	54	83.3333	33	72.7273	90	57.7778	91	60.4396	106	62.2642	95	56.8421
	C	T		81	65.4321	61	14.7541	54	16.6667	33	24.2424	90	42.2222	91	39.5604	106	37.7358	95	43.1579
3837433	G	G	IS200F (transposase)	127	40.9449	52	50	59	66.1017	27	55.5556	108	42.5926	110	46.3636	83	50.6024	102	58.8235
	G	A		127	59.0551	52	50	59	33.8983	27	44.4444	108	57.4074	110	53.6364	83	49.3976	102	41.1765
3900792	G	G	IS200F (transposase)	152	53.2895	48	100	34	100	22	100	69	100	69	100	54	33.3333	68	73.5294
	G	A		152	46.7105	48	0	34	0	22	0	69	0	69	0	54	66.6667	68	26.4706
4087512	C	C	Bicyclomycin resistance protein	192	28.125	89	100	82	100	46	100	104	100	115	100	85	0	87	64.3678
	C	T		192	71.875	89	0	82	0	46	0	104	0	115	0	85	100	87	35.6322
4781387	G	G	Prophage tail fibre	531	24.1055	193	26.943	181	21.547	89	17.9775	245	27.3469	246	23.5772	250	29.2	274	23.3577
	G	T		531	75.8945	193	73.057	181	78.453	89	82.0225	245	72.6531	246	76.0163	250	70.8	274	76.2774
4781390	G	G	Prophage tail fibre	549	22.9508	194	27.8351	180	20.5556	90	16.6667	261	26.0536	252	23.4127	259	28.9575	281	23.1317
	G	A		549	76.5027	194	72.1649	180	79.4444	90	83.3333	261	73.9464	252	75.7937	259	70.6564	281	76.8683
4781405	G	G	Prophage tail fibre	636	44.1824	238	39.0756	209	33.4928	104	27.8846	307	41.3681	308	38.961	304	45.0658	328	48.4756
	G	A		636	55.1887	238	60.5042	209	66.5072	104	71.1538	307	58.3062	308	59.7403	304	54.6053	328	51.2195
4781408	C	C	Prophage tail fibre	620	20.6452	239	24.2678	210	19.5238	103	13.5922	299	21.7391	308	18.5065	298	23.1544	318	19.8113
	C	T		620	78.871	239	75.3138	210	80.4762	103	86.4078	299	77.9264	308	81.4935	298	76.8456	318	80.1887
4781420	C	C	Prophage tail fibre	654	68.0428	254	61.4173	227	53.304	115	56.5217	323	65.0155	332	61.4458	317	60.5678	343	69.6793
	C	G		654	31.9572	254	38.5827	227	46.696	115	43.4783	323	34.9845	332	38.5542	317	39.1167	343	30.3207
4781426	C	C	Prophage tail fibre	663	68.7783	252	61.1111	238	55.4622	120	57.5	335	66.5672	350	63.1429	328	62.5	350	70.5714
	C	A		663	31.2217	252	38.8889	238	44.5378	120	42.5	335	33.4328	350	36.8571	328	37.5	350	29.4286
4781431	C	C	Prophage tail fibre	663	68.4766	248	61.2903	240	56.25	124	58.871	341	66.8622	360	64.1667	335	63.5821	338	69.2308
	C	T		663	31.0709	248	38.7097	240	43.75	124	39.5161	341	32.5513	360	35	335	36.4179	338	30.4734
4781437	C	C	Prophage tail fibre	661	68.6838	243	60.9053	240	57.0833	125	59.2	339	68.1416	362	65.4696	330	64.5455	340	70
	C	A		661	31.3162	243	39.0947	240	42.9167	125	40.8	339	31.8584	362	33.9779	330	35.4545	340	30
4781438	A	A	Prophage tail fibre	653	68.4533	245	62.0408	241	57.2614	125	60	340	68.2353	363	65.8402	331	64.9547	342	70.1754
	A	G		653	31.2404	245	37.9592	241	42.7386	125	40	340	31.7647	363	33.3333	331	35.0453	342	29.5322
4781441	G	G	Prophage tail fibre	676	66.568	248	61.2903	240	56.6667	124	58.0645	344	67.4419	373	65.1475	346	63.8728	346	68.2081
	G	A		676	32.6923	248	38.7097	240	43.3333	124	41.9355	344	32.2674	373	34.0483	346	35.2601	346	31.2139
4781459	C	C	Prophage tail fibre	799	55.194	271	65.3137	274	63.5036	161	59.6273	408	56.8627	432	59.9537	384	61.9792	403	55.5831
	C	A		799	44.6809	271	34.6863	274	36.4964	161	40.3727	408	43.1373	432	40.0463	384	37.7604	403	44.4169
4781489	T	T	Prophage tail fibre	784	35.9694	284	36.6197	273	34.7985	163	28.8344	437	40.2746	439	36.4465	387	40.8269	430	36.0465
	T	A		784	64.0306	284	63.3803	273	65.2015	163	71.1656	437	59.7254	439	63.5535	387	59.1731	430	63.9535
4781504	T	T	Prophage tail fibre	726	17.4931	256	21.875	270	18.1481	142	14.0845	417	20.3837	407	18.9189	352	21.3068	390	15.8974
	T	C		726	82.2314	256	78.125	270	81.4815	142	85.9155	417	79.3765	407	80.5897	352	78.4091	390	84.1026
4781507	T	T	Prophage tail fibre	664	19.1265	236	21.6102	242	16.9421	134	14.1791	388	21.134	380	18.6842	338	22.1893	361	16.8975
	T	C		664	80.7229	236	78.3898	242	83.0579	134	85.0746	388	78.866	380	81.0526	338	77.8107	361	82.5485
4781508	A	A	Prophage tail fibre	665	64.3609	236	66.5254	242	70.2479	134	64.1791	388	65.4639	380	67.8947	342	65.4971	361	65.928
	A	G		665	35.188	236	33.4746	242	29.7521	134	35.8209	388	34.5361	380	32.1053	342	34.2105	361	34.072
4781510	A	A	Prophage tail fibre	664	18.8253	237	21.9409	243	17.284	135	14.8148	388	21.134	381	18.6352	342	23.0994	363	17.3554
	A	G		664	80.8735	237	78.0591	243	82.716	135	85.1852	388	78.866	381	81.3648	342	76.9006	363	81.8182
4781517	C	C	Prophage tail fibre	701	18.4023	250	20.8	254	16.1417	134	14.9254	412	21.1165	405	18.2716	373	21.7158	389	16.1954
	C	T		701	81.0271	250	79.2	254	83.8583	134	85.0746	412	78.8835	405	81.7284	373	78.0161	389	83.5476
4781526	C	C	Prophage tail fibre	703	19.3457	262	22.1374	249	16.4659	138	18.1159	421	22.0903	400	17	371	22.9111	389	16.4524
	C	T		703	80.3698	262	77.4809	249	83.5341	138	81.8841	421	77.9097	400	82.75	371	77.0889	389	83.2905
4781537	A	A	Prophage tail fibre	675	21.9259	234	22.2222	234	16.6667	128	21.0938	400	23	379	18.4697	364	23.3516	374	17.3797
	A	G		675	77.6296	234	77.7778	234	83.3333	128	78.9062	400	77	379	81.5303	364	76.3736	374	81.8182
4781543	C	C	Prophage tail fibre	647	21.7929	230	21.7391	238	15.9664	124	20.9677	381	23.0971	371	18.0593	357	23.2493	367	17.7112
	C	T		647	78.0526	230	78.2609	238	84.0336	124	79.0323	381	76.9029	371	81.6712	357	76.4706	367	81.7439
4781873	C	C	Prophage tail fibre	238	60.084	60	80	80	60	42	54.7619	140	55	154	50.6494	137	56.9343	137	57.6642
	C	T		238	39.4958	60	20	80	40	42	45.2381	140	44.2857	154	49.3506	137	43.0657	137	42.3358
4781879	G	G	Prophage tail fibre	229	60.6987	54	77.7778	79	59.4937	39	56.4103	132	58.3333	143	55.2448	134	55.9701	126	55.5556
	G	A		229	39.3013	54	22.2222	79	40.5063	39	43.5897	132	40.9091	143	44.7552	134	44.0299	126	43.6508
4781897	G	G	Prophage tail fibre	199	56.2814	42	71.4286	70	54.2857	36	52.7778	106	49.0566	118	44.9153	118	51.6949	113	48.6726
	G	A		199	43.7186	42	28.5714	70	45.7143	36	47.2222	106	50	118	54.2373	118	48.3051	113	48.6726
aSub-consensus variants defined as nucleotide positions showing mixed nucleotides at a single site, with the proportion of reference and alternate nucleotides falling between 10% and 90%.
bBased on the annotation of 129-0238-M performed in this study.
